# Supplementary material for: DoRWA3 from Dendrobium officinale Plays an Essential Role in Acetylation of Polysaccharides
Source: Int J Mol Sci. 2020 Aug 28;21(17):6250. doi: 10.3390/ijms21176250 (PMC7503274; doi:10.3390/ijms21176250)
Supplement: Supplementary file 1 [file ijms-21-06250-s001.zip]

Archive with 2 entries (2 files):
- Supplementary table.docx
- Supplementary figures.docx
